# Supplementary material for: In Vitro Expansion of Vδ1+ T Cells from Cord Blood by Using Artificial Antigen-Presenting Cells and Anti-CD3 Antibody
Source: Vaccines (Basel). 2023 Feb 10;11(2):406. doi: 10.3390/vaccines11020406 (PMC9961230; doi:10.3390/vaccines11020406)
Supplement: Supplementary file 1 [file vaccines-11-00406-s001.zip]

Archive with 1 entries (1 files):
- vaccines-2117177-supplementary.pdf
